# Supplementary material for: Dihydromyricetin Inhibits Pseudorabies Virus Multiplication In Vitro by Regulating NF-κB Signaling Pathway and Apoptosis
Source: Vet Sci. 2023 Feb 2;10(2):111. doi: 10.3390/vetsci10020111 (PMC9961748; doi:10.3390/vetsci10020111)
Supplement: Supplementary file 1 [file vetsci-10-00111-s001.zip]

Archive with 1 entries (1 files):
- vetsci-2061688-supplementary.pdf
